# Supplementary material for: microRNAs in Circulation Are Altered in Response to Influenza A Virus Infection in Humans
Source: PLoS One. 2013 Oct 7;8(10):e76811. doi: 10.1371/journal.pone.0076811 (PMC3792094; doi:10.1371/journal.pone.0076811)
Supplement: Table S4 — Tabulation of miRNAs reported in other in vitro Influenza studies. (XLS) [file pone.0076811.s005.xls]

## Sheet: Table S4
Table S4: Tabulation of miRNAs reported in other in vitro Influenza studies
H1N1
Infected patients blood	Infected MDCK CCL34	Infected Lung A549	Infected Lung A549	Infected Lung A549	Infected Lung A549
This study	This Study	Buggele et al 2012	Loveday et al 2012	Ma et al 2012	Meliopoulos et al 2012
let-7a				√
let-7a*
let-7b				√
let-7b*
let-7c				√
let-7d*
let-7e				√
let-7f
miR-100
miR-106a
miR-106b					√
miR-107
miR-122*
miR-1224-3p			√
miR-1246	√		√
miR-1248
miR-1249	√	√
miR-1258
miR-125a-3p
miR-125a-5p
miR-125b
miR-125b-1*
miR-125b-2*	√
miR-1260	√
miR-1261
miR-1265
miR-1270			√
miR-1284
miR-1285	√
miR-1287	√
miR-1290	√
miR-1297
miR-1299
miR-1304
miR-130b
miR-130b*
miR-138-2*
miR-140-3p
miR-145*
miR-146a		√		√
miR-146b-3p
miR-148b
miR-149*			√
miR-150
miR-151-3p
miR-151-5p			√
miR-152	√
miR-15b
miR-16-2*
miR-17					√
miR-17*					√
miR-181a			√
miR-181a-2*
miR-183
miR-183*
miR-185
miR-185*	√
miR-186
miR-18a	√
miR-18a*
miR-18b
miR-1908			√
miR-191
miR-192	√
miR-200b
miR-200c		√
miR-204	√
miR-208a
miR-208b
miR-21	√
miR-210	√
miR-22	√
miR-221*
miR-222
miR-223	√
miR-223*
miR-23a	√	√		√
miR-23a*
miR-25
miR-26a	√			√
miR-26b				√
miR-26b*
miR-28-5p
miR-298
miR-299-5p
miR-29a	√		√
miR-29b-1*	√
miR-300	√		√
miR-301b	√
miR-302e
miR-30a	√	√	√
miR-30b
miR-30c
miR-30d			√
miR-30e*
miR-32*
miR-320a
miR-320b
miR-320c		√
miR-320d		√	√
miR-324-3p
miR-324-5p
miR-331-3p
miR-335*	√
miR-339-3p
miR-339-5p
miR-340
miR-342-3p
miR-342-5p
miR-345
miR-34b	√		√
miR-361-5p	√		√	√
miR-362-5p
miR-363
miR-363*
miR-374b				√
miR-375
miR-377	√
miR-377*
miR-378
miR-421		√
miR-422a
miR-423-3p
miR-423-5p
miR-425			√
miR-425*
miR-454
miR-483-5p			√
miR-484
miR-486-5p		√
miR-487b		√
miR-490-3p
miR-491-3p
miR-491-5p
miR-492
miR-498
miR-501-5p
miR-513a-3p
miR-513b
miR-516b
miR-519d
miR-519e
miR-519e*
miR-520d-5p
miR-525-5p
miR-532-5p
miR-542-3p	√
miR-548d-5p			√
miR-548e
miR-553
miR-556-3p
miR-574-3p			√
miR-574-5p			√
miR-576-3p	√
miR-585
miR-590-5p
miR-597
miR-600	√
miR-601
miR-618	√
miR-625
miR-625*
miR-627
miR-628-3p	√
miR-629
miR-629*
miR-630
miR-635
miR-656
miR-659
miR-664	√
miR-665	√
miR-668
miR-675	√					`
miR-720	√
miR-744
miR-765	√
miR-766			√
miR-767-5p
miR-874
miR-890
miR-920
miR-921
miR-92a
miR-92a-2*
miR-92b
miR-93
miR-93*
miR-934
miR-941	√
miR-944
miR-98	√			√
miR-99a
